# Supplementary material for: A Comprehensive Evaluation of Salt Tolerance in Tomato (Var. Ailsa Craig): Responses of Physiological and Transcriptional Changes in RBOH’s and ABA Biosynthesis and Signalling Genes
Source: Int J Mol Sci. 2022 Jan 29;23(3):1603. doi: 10.3390/ijms23031603 (PMC8836042; doi:10.3390/ijms23031603)
Supplement: Supplementary file 1 [file ijms-23-01603-s001.zip]

Archive with 1 entries (1 files):
- ijms-1520603-supplementary.pdf
